# Supplementary material for: A rare case of severe leptospirosis infection presenting as septic shock in a non-endemic area: a case report and literature review
Source: BMC Infect Dis. 2023 Jul 31;23:503. doi: 10.1186/s12879-023-08367-w (PMC10391985; doi:10.1186/s12879-023-08367-w)
Supplement: Supplementary file 1 — Supplementary Material 1 [file 12879_2023_8367_MOESM1_ESM.txt]

The sequence results for identifying Leptospira interrogans

>Leptospira_interrogans/NDX550226:754:HWHM5BGXL:3:22509:25431:15081/B_item_000415
TGGAGACATGAGATCCTATGATAACCAGCCTATTAAATTAGAAAAGGCTGGAGTGAATTTGATTAAATACTCCGC
>Leptospira_interrogans/NDX550226:754:HWHM5BGXL:1:21312:26160:4477/B_item_000415
ATGCAGCACACTTTGTTTATCTTCGAAATGCCTTTGAACTGAACTGCCATCACTTGGCCTTAAACTTGAGAAGCA
>Leptospira_interrogans/NDX550226:754:HWHM5BGXL:3:11605:6879:8248/B_item_000415
GTTTGATTCTTACCTTTGTAGGAATCGCGCTTTCCATCGGATTCATTTCTGTTTTAGGACAATCGCTTGCAATGC
>Leptospira_interrogans/NDX550226:754:HWHM5BGXL:3:23407:24872:18104/B_item_000415
ATGCTAGAGACGCCGGACCAACTTGGATAAAATATGGAATTATGTTTTGTCTTTCACGAACGATTGCGCCTAAGA
>Leptospira_interrogans/NDX550226:754:HWHM5BGXL:1:21202:6859:13524/B_item_000415
GGCTTAAACATAACTTTCCAATTCCCCGAGAAGCTTGGAAGTCTTTGCGGATATTTAGAGTTTACAAATAATGAG
>Leptospira_interrogans/NDX550226:754:HWHM5BGXL:3:23608:20118:16607/B_item_000415
CTTAAATTGAGATATTTTTAAGAACATATGAAAACAAAAGTGAAAAAGAAATCACTTATAAATTAAAGACTATTC
>Leptospira_interrogans/NDX550226:754:HWHM5BGXL:2:12109:2888:17737/B_item_000415
ATAAAAGGAAGAGCTACGATCGTAGCAGCGGCATAGGCAAGTCCGAAGGCTAATCCAAATTGAACTCCCATATAA
>Leptospira_interrogans/NDX550226:754:HWHM5BGXL:3:11408:21091:1218/B_item_000415
TGTGCAGAAACGTGCGTTTTACGATTTTAACCTTGTCTCCCGGTTTCATTCCGCCTCTTTGTTTAAGTAAATATC
>Leptospira_interrogans/NDX550226:754:HWHM5BGXL:1:13107:19180:12745/B_item_000415
GTATCGATCGTTATCGGAAACCATTAAAGTAATCCTTTGAATAGTTACAGTAAGAGATTTATTGGATTTTTTTAG
>Leptospira_interrogans/NDX550226:754:HWHM5BGXL:2:23301:17111:15970/B_item_000415
GATTCTTTTTCGGTCAAAGAATCTCTTCCAAATAAAGTAGAACCAACCTTATCCACGTATAAATCCAACTCGGTT
>Leptospira_interrogans/NDX550226:754:HWHM5BGXL:4:22609:22508:20357/B_item_000415
CTGTACAGGCGATGACTTACTCCGGTAAACTAAAAATCCAGGGATATAAAGAAGATAACTTTGCCGTTATTTTAG
>Leptospira_interrogans/NDX550226:754:HWHM5BGXL:2:12303:6323:8130/B_item_000415
TCCGAAGGTGTTCCAACGATTGTAAAAACGAGAGTGATAGCAGGACATCAACAGGTTTGTAGGATTGATAAAGAA
>Leptospira_interrogans/NDX550226:754:HWHM5BGXL:3:11503:25512:15106/B_item_000415
CTTCTTCAAAATCTAAAACAACTTTGGTGGAAATATTTCGTACATCTTCGAGAAGACATAGTAGGTCTTGATTCC
>Leptospira_interrogans/NDX550226:754:HWHM5BGXL:2:11103:8031:15530/B_item_000415
TTCAAATCCCCGTTTACGATCACTAGATCGGAAGATTCCATTGCCACATCCGTTCCGGTTCCCATAGCAATCCCA
>Leptospira_interrogans/NDX550226:754:HWHM5BGXL:3:11405:21604:17233/B_item_000415
ATTTAGAAACTATTGTTTCTGCTAATTTTACTGCTTTTCCAAGAGTTTTGTTTTTGGCGGTACATCCACCAAGTC
>Leptospira_interrogans/NDX550226:754:HWHM5BGXL:2:21110:25505:4336/B_item_000415
CTTTAGAACCAGATTCAAACTTTCCAACTGGAACGTTCAAGCCAGCAGTTTTCAAACGATTGGCGATAACTACAG
>Leptospira_interrogans/NDX550226:754:HWHM5BGXL:4:21605:3678:17859/B_item_000415
CTATTGTACTTTATTAAAAATTTCTAAAGGATGATCGTGTAAAATTCTTTGAGGTTTTGAGATAAGTTTTAAATG
>Leptospira_interrogans/NDX550226:754:HWHM5BGXL:2:11201:7198:13121/B_item_000415
ATTACTAAGTCAGTAAAATTGTCGTAAAACTCTCCTAACTGTATAGTTACAAAATATGTCAGAGTCCTATCTGGT
>Leptospira_interrogans/NDX550226:754:HWHM5BGXL:2:23201:13924:4949/B_item_000415
CGGTAAAACAAGAGTTATCACTCATAGAATTGCAAATCTTCTAATCAATCATGGGATCGATCGTATCTGTGCAGT
>Leptospira_interrogans/NDX550226:754:HWHM5BGXL:4:22403:25124:5578/B_item_000415
GATTCGGCGGCAACACAGTCGTGAGGAAAAGCAAAATCGGAAGGAGTGAAAACTGCAGACTGAGCATATTGAATG
>Leptospira_interrogans/NDX550226:754:HWHM5BGXL:3:12507:15857:11469/B_item_000415
ATTTTAAACCGGAAACGATCGGGAATTCCAACTGTAAATTTTCTAATTCCGAATTTGAATTGATTTGTCCTAGTC
>Leptospira_interrogans/NDX550226:754:HWHM5BGXL:3:23504:18714:19019/B_item_000415
CACGTGGACGCTTCTAAGGACACGGCTAAATACTTTTTCTCTCTCGATTGAAGATGGATTCAAAATCCTTTCAAA
>Leptospira_interrogans/NDX550226:754:HWHM5BGXL:2:21212:5945:19363/B_item_000415
CCTCTGTCCTTACTTCTGCAAGAGATCCAGGCCGTGCGATTTTAGATAAAACTGGTCCTCTTTTTCATGATGGAA
>Leptospira_interrogans/NDX550226:754:HWHM5BGXL:2:11106:12148:4977/B_item_000415
AGACGAGGAACTTTTTGAGCAGGCTTGGGAAATCGTTAGAACCGATCGAAAGGCTTCTGCGAGTTATTTACAAAG
>Leptospira_interrogans/NDX550226:754:HWHM5BGXL:4:21509:2404:4429/B_item_000415
AATATGAAGATTTTAGGAAAAAATACTCCTACGATTCTCAATGGTGCATATGGAAATAAAATGTTTTGGGACGGA
>Leptospira_interrogans/NDX550226:754:HWHM5BGXL:3:22609:7321:6770/B_item_000415
ATCAGTTGCCAAAATGAAAATCCTCGTATTTTATATTTTTTTAATAGATTCATTTTTGTTTCGAAAGATCTTCGG
>Leptospira_interrogans/NDX550226:754:HWHM5BGXL:3:12504:6625:16313/B_item_000415
TCCCTGAGCTATAAACATTTTTATTTTAGAATATTCTAATGTACTATACTCTTCAATTCTAGAATCAGCAATTCC
